# Supplementary material for: Gene Silencing of ANGPTL3 Induces PCSK9: Exploring the Biological Significance in the Hepatoma Huh7 Cell Line
Source: Cells. 2026 Jun 30;15(13):1195. doi: 10.3390/cells15131195 (PMC13360153; doi:10.3390/cells15131195)
Supplement: Supplementary file 1 [file cells-15-01195-s001.zip]

Archive with 1 entries (1 files):
- cells-4314747-supplementary.pdf
